# Supplementary material for: Seasonal Variation in the Responsiveness of the Melanopsin System to Evening Light: Why We Should Report Season When Collecting Data in Human Sleep and Circadian Studies
Source: Clocks Sleep. 2023 Nov 1;5(4):651–66. doi: 10.3390/clockssleep5040044 (PMC10660855; doi:10.3390/clockssleep5040044)
Supplement: Supplementary file 1 [file clockssleep-05-00044-s001.zip]

Archive with 1 entries (1 files):
- clockssleep-2516134-supplementary.pdf
